# Supplementary material for: Antimicrobial Resistance in Bovine Respiratory Disease Pathogens: A Systematic Review and Analysis of the Published Literature
Source: Animals (Basel). 2025 Jun 18;15(12):1789. doi: 10.3390/ani15121789 (PMC12189046; doi:10.3390/ani15121789)
Supplement: Supplementary file 1 [file animals-15-01789-s001.zip]

Archive with 2 entries (2 files):
- Supplemental Table S1.pdf
- Supplementary Figures S1abc and S2abc.pdf
